# Supplementary material for: Two Nucleolar Proteins, GDP1 and OLI2, Function As Ribosome Biogenesis Factors and Are Preferentially Involved in Promotion of Leaf Cell Proliferation without Strongly Affecting Leaf Adaxial–Abaxial Patterning in Arabidopsis thaliana
Source: Front Plant Sci. 2018 Jan 9;8:2240. doi: 10.3389/fpls.2017.02240 (PMC5767255; doi:10.3389/fpls.2017.02240)
Supplement: Supplementary file 1 [file Table_1.XLSX]

## Sheet: Sheet1
	Supplementary Table S1. Oligonucleotides used in this study.
	Oligonucleotide sequences	Use
	GTTGTCGACGGTGACTCG	RT-qPCR of 5'-ETS and riboprobe temprate amplification
	GCCACATCCTCTCAAACGC	RT-qPCR of 5'-ETS
	TAATACGACTCACTATAGGGGCCACATCCTCTCAAACGC	5'-ETS riboprobe temprate amplification
	ACCAAAGATCACCACTCTCGG	RT-qPCR of ITS1 and riboprobe temprate amplification
	GATATCCGGAAGCAACGCG	RT-qPCR of ITS1
	TAATACGACTCACTATAGGGAGCATCCGCCCACACTCC	ITS1 riboprobe temprate amplification
	CTAAATCCGAGCCAAGGACG	RT-qPCR of ITS2 and riboprobe temprate amplification
	CTAAATCCGAGCCAAGGACG	RT-qPCR of ITS2 and riboprobe temprate amplification
	TAATACGACTCACTATAGGGTGGGTCATCTACAGCTTCCG	ITS2 riboprobe temprate amplification
	GGGGACAAGTTTGTACAAAAAAGCAGGCTAGAAGCTTGGACAGATTGGA	pGDP1::GUS and pGDP1::GDP1-GFP
	GGGGACCACTTTGTACAAGAAAGCTGGGTCCGCCATCTTCTCTTCTAATT	pGDP1::GUS
	AGAAAGCTGGGTACTTCTTGCTTGATACAAGACTAATC	pGDP1::GDP1-GFP
	ATAGAAAAGTTGTCTTCAAGCTCCTTTTTTCCG	pOLI2::GUS
	TGTACAAACTTGGGCTACAGGTTTGAATTAGGG	pOLI2::GUS
	AAAAAGCAGGCTATGTTACGTCCTGTAGAAACC	GUS
	AGAAAGCTGGGTCATTGTTTGCCTCCCTGCT	GUS
	TATATGTTTGAAGCTTCTTCAAGCTCCTTTTTTCCG	pOLI2::GFP-OLI2
	GCCCTTGCTCACCATGGCTACAGGTTTGAATTAGGG	pOLI2::GFP-OLI2
	TTCAAACCTGTAGCCATGGTGAGCAAGGGCGAGG	pOLI2::GFP-OLI2
	AGTGAGGGCAGGCATGCCTCCACCGCCTCCCTTGTACAGCTCGTCCATG	pOLI2::GFP-OLI2
	GGAGGCGGTGGAGGCATGCCTGCCCTCACTCGTAA	pOLI2::GFP-OLI2
	GATCGGGGAAATTCGTTACTTCTCCTCCTTCGCCTT	pOLI2::GFP-OLI2
	AATGTTGGAGCAGGTGTTGGTC	gdp1-2 and gdp1-3 genotyping
	CATCATTCTTGCTAGTCTTGGTAG	gdp1-2 and gdp1-3 genotyping
	GGGAAGCTTGTCAATTCATAC	gdp1-1 genotyping
	CACCTTTAATACTAGCATCTTGGTC	gdp1-1 genotyping
	CCCGTCTCACTGGTGAAAAG	T-DNA right border of Salk lines
	ATGGCGGCGCCGGAAGCT	GDP1 RT-PCR
	CAAATGCCCATGGATTTGGC	GDP1 RT-PCR
	CACGATGAAATCATTGAACC	GDP1 RT-PCR
	ACTTCTTGCTTGATACAAGACTAATC	GDP1 RT-PCR
	TTCATATCCAAGGCGGTCAATGTGG	TUB4 RT-PCR
	CGAGCTTGAGGGTACGGAAACAG	TUB4 RT-PCR
